# Supplementary material for: Transcriptomic analysis identifies diagnostic genes in polycystic ovary syndrome and periodontitis
Source: Eur J Med Res. 2024 Jan 2;29:3. doi: 10.1186/s40001-023-01499-4 (PMC10762819; doi:10.1186/s40001-023-01499-4)
Supplement: Supplementary file 6 — Additional file 6: Table S1. Primer sequences for PCR. [file 40001_2023_1499_MOESM6_ESM.csv]

Table S1 Primer sequences for PCR
Primer	sequences��5'-3')
H-ACTIN-S	CACCCAGCACAATGAAGATCAAGAT
H-ACTIN-A	CCAGTTTTTAAATCCTGAGTCAAGC
H-NLRP12-S	GATGGATCTCAGTGGCAACGG
H-NLRP12-A	CAGAAGCCATCTCCTGACAAGC
H-ACSL5-S	CCATTCACTAGAAGCACTGAGAGA
H-ACSL5-A	AAGAAGAGGTAAGACGGGTTGAG
H-CCRL2-S	TGATGTCCTCATAGAAGGTGAACTG
H-CCRL2-A	CAGGATAAGCACAACCAGGAGA
H-CEACAM3-S	TGTGAATGAAGAAGCAACTGGAC
H-CEACAM3-A	GGCAAGGAGCAGGAAACACA
