# Supplementary material for: Transcriptomic analysis identifies diagnostic genes in polycystic ovary syndrome and periodontitis
Source: Eur J Med Res. 2024 Jan 2;29:3. doi: 10.1186/s40001-023-01499-4 (PMC10762819; doi:10.1186/s40001-023-01499-4)
Supplement: Supplementary file 7 — Additional file 7: Table S2. Trends in intersected genes expression. [file 40001_2023_1499_MOESM7_ESM.csv]

Table S2. Trends in intersected genes expression
Symbol	logFC-PCOS	P.Value-PCOS	logFC-PD	P.Value-PD
ACSL5	1.199624069	0.004652119	0.628321929	0.005472147
ADAM19	0.934642976	0.010220087	0.772195814	0.04037566
ALOX5AP	0.969533179	0.040056416	0.640563645	0.001541825
ANKRD55	0.981464722	0.008383532	0.733845005	0.019531535
ARHGAP15	1.13705345	0.034247681	0.708427962	0.038595729
ARHGEF10	-0.708637541	0.023379886	-0.580336569	0.003063833
BNIP3	-0.742941137	0.017141964	-0.639810271	0.010268534
CCRL2	0.944572589	0.018411684	0.753281399	0.031516526
CEACAM3	1.596838417	0.003878881	1.076069801	0.018549435
CLEC12A	1.802384783	0.001115795	0.994775137	0.030664414
CLEC4E	1.163038644	0.024139126	1.287111182	0.015934186
CSF3R	0.944140993	0.039155331	1.34072777	0.015156456
CXCR1	1.000210549	0.034758847	1.065632293	0.001440871
CYTIP	1.235256038	0.012892727	0.884401546	0.018458093
DBI	-0.871826227	0.003765555	-0.52643475	0.03751923
DMKN	-1.190018389	0.020711006	-0.546657981	0.022975447
FAM83D	1.159077921	0.034625219	0.611727618	0.033349337
FCGR2A	1.308077793	0.006261299	0.624146082	0.019890478
FFAR2	0.771869691	0.044579806	0.657594043	0.042799442
FGR	1.096420456	0.012657525	0.719795186	0.027733277
FPR1	1.013570231	0.042985542	1.568196198	0.003741361
GLT1D1	1.207478378	0.0466881	0.992517202	0.015122828
GPR171	1.108130232	0.014641855	0.977114925	0.005594359
GPR65	1.12919398	0.02626565	0.982179907	0.006249959
GSDMA	-0.725066966	0.009876628	-1.237295684	0.016258527
HSH2D	1.02587222	0.015106809	0.916401291	0.035490019
KIR2DS2	1.413195901	0.01222294	2.740166256	0.047940228
LCP2	1.056894844	0.025844042	0.780059679	0.019305185
LILRA2	1.38639751	0.006523541	1.27237021	0.01091146
LYN	1.230528769	0.003278544	0.616441985	0.027219846
MEI1	1.185032896	0.006363808	1.148992762	0.025630821
MNDA	1.344475995	0.029349057	0.865944843	0.004625686
MVK	-0.52566253	0.027963916	-0.568859419	0.007212227
NCF2	1.166123633	0.045686912	0.543853457	0.045947904
NCR1	1.119743728	0.002857078	0.898566753	0.009960436
NFE2	1.461487412	0.023341843	1.051615764	0.022796359
NKAIN1	-1.028745214	0.021445279	-0.674798273	0.01415438
NLRP12	1.401224648	0.008466526	1.194664585	0.002357836
OLFM4	1.815526991	0.019317813	0.893589938	0.028817649
OSM	1.11407713	0.031129786	2.142269497	0.001220126
P2RY13	1.607933035	0.006364476	0.513831864	0.031866298
PADI4	0.945458131	0.044438507	1.285648985	0.000440728
PCSK9	-1.230195476	0.003653168	-0.788220284	0.0223493
PLEK	1.12110852	0.015995743	0.835496951	0.03577711
POPDC3	-0.982442885	0.010731844	-0.740459626	0.01064461
PRAM1	0.83302209	0.013955302	1.049610022	0.01336621
PRF1	1.420761122	0.010891826	0.834410844	0.028308807
PTAFR	1.290324312	0.002829401	0.686888649	0.018124531
RAC2	0.863193461	0.035541552	0.633025288	0.048434634
S100Z	0.788603645	0.041385191	0.66527462	0.044367758
SELL	1.242208129	0.025096174	1.181673078	0.017114703
SIDT1	0.891212253	0.02988874	1.350179141	0.004301869
SLAMF6	1.498778946	0.00532574	0.925494372	0.041085302
SLAMF7	0.803683759	0.030238832	0.687706971	0.031737844
SLC11A1	1.150937232	0.041876888	0.8098891	0.025605961
SP5	-0.502189632	0.033312912	-0.786991879	0.027062884
ST6GAL1	1.723966216	2.38E-05	0.855355436	0.031165359
TAF7L	-0.566751749	0.014278968	-0.605570322	0.031534207
TEF	-0.989162	0.020236595	-0.737901735	0.032730369
TLR4	0.982656531	0.020602567	0.75947894	0.046113237
TMEM71	1.133866418	0.017240738	1.107416522	0.003955124
TNFRSF10C	1.437357915	0.023868383	1.213529767	0.009031186
TP53AIP1	-0.624958101	0.028881439	-0.567227206	0.027497594
TSPAN7	1.029965841	0.042235088	0.5640323	0.034953991
TXLNB	0.565855387	0.018271943	0.989150837	0.010467125
VNN2	1.025473649	0.027551605	1.679016287	0.001418458
