# Supplementary material for: Transcriptomic analysis identifies diagnostic genes in polycystic ovary syndrome and periodontitis
Source: Eur J Med Res. 2024 Jan 2;29:3. doi: 10.1186/s40001-023-01499-4 (PMC10762819; doi:10.1186/s40001-023-01499-4)
Supplement: Supplementary file 8 — Additional file 8: Table S3. Topology structure of the PPI network. [file 40001_2023_1499_MOESM8_ESM.csv]

Table S3. Topology structure of the PPI network
Node_Name	MCC	DMNC	MNC	Degree	EPC
TLR4	589	0.42179	16	17	18.337
FGR	1056	0.51001	17	17	18.57
LCP2	678	0.36429	17	17	18.239
CXCR1	338	0.49207	11	13	16.996
FCGR2A	277	0.48295	12	13	17.713
SELL	336	0.4726	13	13	17.48
MNDA	522	0.51092	13	13	17.796
FPR1	321	0.4242	11	12	16.723
CSF3R	173	0.3733	11	12	16.688
PLEK	514	0.43905	12	12	16.732
NCF2	480	0.55995	11	11	17.29
PRF1	94	0.3791	10	10	15.589
LYN	164	0.45346	9	9	16.534
RAC2	367	0.58315	8	9	15.922
VNN2	264	0.62199	7	7	15.141
CLEC12A	20	0.38039	6	6	13.742
NCR1	32	0.42794	6	6	11.702
CCRL2	72	0.57059	6	6	13.232
CLEC4E	8	0.25931	5	5	11.764
ALOX5AP	120	0.64826	5	5	13.04
SLAMF6	12	0.47366	4	4	10.288
P2RY13	24	0.56839	4	4	11.773
GPR65	3	0.30779	2	3	7.946
PTAFR	3	0.30779	2	3	8.317
SLC11A1	4	0.30898	3	3	9.076
ARHGAP15	6	0.46346	3	3	9.137
SLAMF7	2	0.30779	2	2	5.672
MVK	2	0	1	2	1.422
CYTIP	2	0.30779	2	2	7.32
PRAM1	2	0.30779	2	2	7.123
ACSL5	2	0	1	2	4.182
NLRP12	1	0	1	1	1.253
PCSK9	1	0	1	1	1.249
HSH2D	1	0	1	1	4.019
FFAR2	1	0	1	1	4.826
LILRA2	1	0	1	1	4.391
NFE2	1	0	1	1	4.311
OSM	1	0	1	1	4.272
CEACAM3	1	0	1	1	4.144
DBI	1	0	1	1	1.861
