# Supplementary material for: Transcriptomic analysis identifies diagnostic genes in polycystic ovary syndrome and periodontitis
Source: Eur J Med Res. 2024 Jan 2;29:3. doi: 10.1186/s40001-023-01499-4 (PMC10762819; doi:10.1186/s40001-023-01499-4)
Supplement: Supplementary file 10 — Additional file 10: Table S4. Results of GO enrichment. [file 40001_2023_1499_MOESM10_ESM.csv]

Table S5. Results of KEGG enrichment
ID	Description	GeneRatio	BgRatio	pvalue	p.adjust	qvalue	GeneID	Count
hsa04613	Neutrophil extracellular trap formation	6/35	190/8157	0.00013643	0.00749183	0.006431413	23569/2357/2212/4688/7099/5880	6
hsa04664	Fc epsilon RI signaling pathway	4/35	68/8157	0.000190387	0.00749183	0.006431413	241/3937/4067/5880	4
hsa04650	Natural killer cell mediated cytotoxicity	5/35	131/8157	0.000218209	0.00749183	0.006431413	9437/3937/5551/100132285/5880	5
hsa04380	Osteoclast differentiation	4/35	128/8157	0.002078447	0.053520006	0.045944614	11027/3937/2212/4688	4
hsa05135	Yersinia infection	4/35	137/8157	0.00266248	0.054847084	0.047083853	3937/2212/7099/5880	4
hsa05140	Leishmaniasis	3/35	77/8157	0.004260602	0.073140336	0.06278782	2212/4688/7099	3
hsa04662	B cell receptor signaling pathway	3/35	82/8157	0.005083296	0.074797068	0.064210053	11027/4067/5880	3
hsa05150	Staphylococcus aureus infection	3/35	96/8157	0.007872672	0.09070384	0.077865331	2357/5724/2212	3
hsa04666	Fc gamma R-mediated phagocytosis	3/35	97/8157	0.008100257	0.09070384	0.077865331	2212/4067/5880	3
hsa04062	Chemokine signaling pathway	4/35	192/8157	0.008806198	0.09070384	0.077865331	3577/4067/2268/5880	4
hsa04611	Platelet activation	3/35	124/8157	0.015749325	0.14747095	0.126597443	3937/2212/4067	3
hsa05134	Legionellosis	2/35	57/8157	0.024631215	0.199372902	0.171153028	7099/664	2
hsa04145	Phagosome	3/35	152/8157	0.026865074	0.199372902	0.171153028	2212/4688/7099	3
hsa05416	Viral myocarditis	2/35	60/8157	0.027099229	0.199372902	0.171153028	5551/5880	2
hsa05120	Epithelial cell signaling in Helicobacter pylori infection	2/35	70/8157	0.0360045	0.234134756	0.200994578	3577/4067	2
hsa04060	Cytokine-cytokine receptor interaction	4/35	295/8157	0.036370447	0.234134756	0.200994578	5008/3577/8794/1441	4
hsa03320	PPAR signaling pathway	2/35	75/8157	0.04082652	0.236166806	0.202739006	51703/1622	2
hsa05152	Tuberculosis	3/35	180/8157	0.041271869	0.236166806	0.202739006	26253/2212/7099	3
hsa04146	Peroxisome	2/35	82/8157	0.047961985	0.260004446	0.223202591	51703/4598	2
