# Supplementary material for: Transcriptomic analysis identifies diagnostic genes in polycystic ovary syndrome and periodontitis
Source: Eur J Med Res. 2024 Jan 2;29:3. doi: 10.1186/s40001-023-01499-4 (PMC10762819; doi:10.1186/s40001-023-01499-4)
Supplement: Supplementary file 11 — Additional file 11: Table S6. CeRNA network of diagnostic genes. [file 40001_2023_1499_MOESM11_ESM.csv]

Table S6. CeRNA network of diagnostic genes.
miRNA	geneName	genesymbol	bindingp	energy	pancancerNum
hsa-miR-127-3p	AP000350.6	NLRP12	1	-27.5	4
hsa-miR-127-3p	AC008124.1	NLRP12	1	-27.5	10
hsa-miR-127-3p	AP000253.1	NLRP12	1	-27.5	5
hsa-miR-127-3p	UBAC2-AS1	NLRP12	1	-27.5	8
hsa-miR-127-3p	AFDN-DT	NLRP12	1	-27.5	9
hsa-miR-127-3p	C5orf66-AS1	NLRP12	1	-27.5	4
hsa-miR-127-3p	C5orf66-AS1	NLRP12	1	-27.5	4
hsa-miR-150-5p	OSER1-AS1	CEACAM3	1	-28.7	14
hsa-miR-150-5p	OSER1-AS1	CEACAM3	1	-28.7	14
hsa-miR-150-5p	NORAD	CEACAM3	1	-28.7	12
hsa-miR-150-5p	AL035252.3	CEACAM3	1	-28.7	9
hsa-miR-150-5p	FTX	CEACAM3	1	-28.7	6
hsa-miR-150-5p	AC005261.1	CEACAM3	1	-28.7	9
hsa-miR-150-5p	AL121890.4	CEACAM3	1	-28.7	5
hsa-miR-150-5p	AC005261.1	CEACAM3	1	-28.7	9
hsa-miR-150-5p	NORAD	CEACAM3	1	-28.7	12
hsa-miR-150-5p	FTX	CEACAM3	1	-28.7	6
hsa-miR-150-5p	LINC01285	CEACAM3	1	-28.7	8
hsa-miR-150-5p	MIRLET7BHG	CEACAM3	1	-28.7	5
hsa-miR-150-5p	MALAT1	CEACAM3	1	-28.7	4
hsa-miR-150-5p	AP001628.1	CEACAM3	1	-28.7	5
hsa-miR-150-5p	LINC02292	CEACAM3	1	-28.7	8
hsa-miR-150-5p	AL590787.1	CEACAM3	1	-28.7	4
hsa-miR-150-5p	AL512791.2	CEACAM3	1	-28.7	9
hsa-miR-150-5p	RN7SL832P	CEACAM3	1	-28.7	10
hsa-miR-150-5p	AC012531.1	CEACAM3	1	-28.7	6
hsa-miR-150-5p	BX284668.6	CEACAM3	1	-28.7	7
hsa-miR-150-5p	SRP14-AS1	CEACAM3	1	-28.7	7
hsa-miR-150-5p	LINC02568	CEACAM3	1	-28.7	7
hsa-miR-150-5p	AL391069.4	CEACAM3	1	-28.7	8
hsa-miR-150-5p	AC108488.1	CEACAM3	1	-28.7	4
hsa-miR-150-5p	AC012531.1	CEACAM3	1	-28.7	6
hsa-miR-150-5p	AC090114.2	CEACAM3	1	-28.7	11
hsa-miR-150-5p	AL118558.4	CEACAM3	1	-28.7	7
hsa-miR-150-5p	AC110285.2	CEACAM3	1	-28.7	9
hsa-miR-150-5p	AL645728.1	CEACAM3	1	-28.7	5
hsa-miR-150-5p	AC005899.3	CEACAM3	1	-28.7	5
hsa-miR-150-5p	AL583810.1	CEACAM3	1	-28.7	8
hsa-miR-150-5p	LMNB1-DT	CEACAM3	1	-28.7	4
hsa-miR-150-5p	PART1	CEACAM3	1	-28.7	9
hsa-miR-150-5p	AC084018.2	CEACAM3	1	-28.7	7
hsa-miR-150-5p	LINC00511	CEACAM3	1	-28.7	12
hsa-miR-150-5p	FOXD2-AS1	CEACAM3	1	-28.7	6
hsa-miR-150-5p	AC093297.2	CEACAM3	1	-28.7	14
hsa-miR-150-5p	MUC20-OT1	CEACAM3	1	-28.7	5
hsa-miR-150-5p	SCAMP1-AS1	CEACAM3	1	-28.7	4
hsa-miR-150-5p	LINC01798	CEACAM3	1	-28.7	5
hsa-miR-1913	AL365181.2	CEACAM3	1	-27.3	4
hsa-miR-25-3p	MEG8	NLRP12	1	-27.7	9
hsa-miR-25-3p	XIST	NLRP12	1	-27.7	6
hsa-miR-25-3p	MALAT1	NLRP12	1	-27.7	8
hsa-miR-25-3p	LINC01915	NLRP12	1	-27.7	9
hsa-miR-25-3p	AL117339.4	NLRP12	1	-27.7	5
hsa-miR-25-3p	LINC01550	NLRP12	1	-27.7	11
hsa-miR-25-3p	AC124067.4	NLRP12	1	-27.7	5
hsa-miR-25-3p	AC011294.1	NLRP12	1	-27.7	4
hsa-miR-25-3p	MDS2	NLRP12	1	-27.7	4
hsa-miR-25-3p	LINC00365	NLRP12	1	-27.7	7
hsa-miR-25-3p	XIST	NLRP12	1	-27.7	6
hsa-miR-25-3p	NORAD	NLRP12	1	-27.7	7
hsa-miR-25-3p	AC093627.4	NLRP12	1	-27.7	7
hsa-miR-3196	AC092171.3	ACSL5	1	-25.2	4
hsa-miR-3196	AC092171.3	CEACAM3	1	-27.6	4
hsa-miR-3196	HCG11	ACSL5	1	-25.2	4
hsa-miR-3196	HCG11	CEACAM3	1	-27.6	4
hsa-miR-3196	AC005332.6	ACSL5	1	-25.2	4
hsa-miR-3196	AC005332.6	CEACAM3	1	-27.6	4
hsa-miR-3196	NEAT1	ACSL5	1	-25.2	5
hsa-miR-3196	NEAT1	CEACAM3	1	-27.6	5
hsa-miR-3196	AC009237.14	ACSL5	1	-25.2	4
hsa-miR-3196	AC009237.14	CEACAM3	1	-27.6	4
hsa-miR-3196	AP003419.2	ACSL5	1	-25.2	4
hsa-miR-3196	AP003419.2	CEACAM3	1	-27.6	4
hsa-miR-324-3p	LINC01320	CEACAM3	1	-29.7	4
hsa-miR-324-3p	AC110048.2	CEACAM3	1	-29.7	10
hsa-miR-324-3p	AC097634.1	CEACAM3	1	-29.7	10
hsa-miR-324-3p	MIR29B2CHG	CEACAM3	1	-29.7	15
hsa-miR-324-3p	AC142472.1	CEACAM3	1	-29.7	4
hsa-miR-324-3p	MIR137HG	CEACAM3	1	-29.7	5
hsa-miR-324-3p	AC040162.3	CEACAM3	1	-29.7	7
hsa-miR-324-3p	MIR29B2CHG	CEACAM3	1	-29.7	15
hsa-miR-324-3p	AC012615.1	CEACAM3	1	-29.7	8
hsa-miR-324-3p	MIR200CHG	CEACAM3	1	-29.7	7
hsa-miR-324-3p	MIR137HG	CEACAM3	1	-29.7	5
hsa-miR-324-3p	CARMN	CEACAM3	1	-29.7	12
hsa-miR-324-3p	LINC00313	CEACAM3	1	-29.7	9
hsa-miR-324-3p	AL365181.2	CEACAM3	1	-29.7	9
hsa-miR-324-3p	LINC00482	CEACAM3	1	-29.7	7
hsa-miR-324-3p	AC055713.1	CEACAM3	1	-29.7	7
hsa-miR-324-3p	MUC20-OT1	CEACAM3	1	-29.7	9
hsa-miR-324-3p	MUC20-OT1	CEACAM3	1	-29.7	9
hsa-miR-324-3p	MALAT1	CEACAM3	1	-29.7	8
hsa-miR-324-3p	AL031123.2	CEACAM3	1	-29.7	5
hsa-miR-324-3p	AC092171.3	CEACAM3	1	-29.7	5
hsa-miR-324-3p	PTGES2-AS1	CEACAM3	1	-29.7	8
hsa-miR-324-3p	SPACA6P-AS	CEACAM3	1	-29.7	4
hsa-miR-324-3p	NEAT1	CEACAM3	1	-29.7	12
hsa-miR-324-3p	MIAT	CEACAM3	1	-29.7	10
hsa-miR-324-3p	AC144652.1	CEACAM3	1	-29.7	5
hsa-miR-324-3p	LINC01089	CEACAM3	1	-29.7	7
hsa-miR-324-3p	LINC00261	CEACAM3	1	-29.7	4
hsa-miR-324-3p	AL121672.2	CEACAM3	1	-29.7	4
hsa-miR-324-5p	BLACAT1	CEACAM3	1	-28.6	8
hsa-miR-324-5p	XIST	CEACAM3	1	-28.6	5
hsa-miR-324-5p	LINC00847	CEACAM3	1	-28.6	7
hsa-miR-324-5p	LINC01003	CEACAM3	1	-28.6	4
hsa-miR-324-5p	DIO3OS	CEACAM3	1	-28.6	10
hsa-miR-324-5p	NEAT1	CEACAM3	1	-28.6	8
hsa-miR-324-5p	NEAT1	CEACAM3	1	-28.6	8
hsa-miR-324-5p	AC107068.1	CEACAM3	1	-28.6	4
hsa-miR-324-5p	LINC00511	CEACAM3	1	-28.6	5
hsa-miR-324-5p	LINC01124	CEACAM3	1	-28.6	4
hsa-miR-324-5p	XIST	CEACAM3	1	-28.6	5
hsa-miR-324-5p	LINC00346	CEACAM3	1	-28.6	5
hsa-miR-324-5p	FAM30A	CEACAM3	1	-28.6	9
hsa-miR-324-5p	LINC01468	CEACAM3	1	-28.6	4
hsa-miR-339-5p	MEG3	CEACAM3	1	-29.5	8
hsa-miR-339-5p	MEG3	CEACAM3	1	-27.5	8
hsa-miR-339-5p	LINC00473	CEACAM3	1	-29.5	7
hsa-miR-339-5p	LINC00473	CEACAM3	1	-27.5	7
hsa-miR-339-5p	AC020928.2	CEACAM3	1	-29.5	4
hsa-miR-339-5p	AC020928.2	CEACAM3	1	-27.5	4
hsa-miR-339-5p	AC004540.1	CEACAM3	1	-29.5	8
hsa-miR-339-5p	AC004540.1	CEACAM3	1	-27.5	8
hsa-miR-339-5p	NEAT1	CEACAM3	1	-29.5	4
hsa-miR-339-5p	NEAT1	CEACAM3	1	-27.5	4
hsa-miR-339-5p	AC092171.3	CEACAM3	1	-29.5	4
hsa-miR-339-5p	AC092171.3	CEACAM3	1	-27.5	4
hsa-miR-339-5p	AC004540.1	CEACAM3	1	-29.5	8
hsa-miR-339-5p	AC004540.1	CEACAM3	1	-27.5	8
hsa-miR-339-5p	CARMN	CEACAM3	1	-29.5	13
hsa-miR-339-5p	CARMN	CEACAM3	1	-27.5	13
hsa-miR-339-5p	AL137145.1	CEACAM3	1	-29.5	5
hsa-miR-339-5p	AL137145.1	CEACAM3	1	-27.5	5
hsa-miR-339-5p	NEAT1	CEACAM3	1	-29.5	4
hsa-miR-339-5p	NEAT1	CEACAM3	1	-27.5	4
hsa-miR-339-5p	NEAT1	CEACAM3	1	-29.5	4
hsa-miR-339-5p	NEAT1	CEACAM3	1	-27.5	4
hsa-miR-339-5p	NEAT1	CEACAM3	1	-29.5	4
hsa-miR-339-5p	NEAT1	CEACAM3	1	-27.5	4
hsa-miR-339-5p	MIR29B2CHG	CEACAM3	1	-29.5	5
hsa-miR-339-5p	MIR29B2CHG	CEACAM3	1	-27.5	5
hsa-miR-339-5p	LINC02035	CEACAM3	1	-29.5	6
hsa-miR-339-5p	LINC02035	CEACAM3	1	-27.5	6
hsa-miR-339-5p	AC110769.2	CEACAM3	1	-29.5	6
hsa-miR-339-5p	AC110769.2	CEACAM3	1	-27.5	6
hsa-miR-339-5p	LINC01091	CEACAM3	1	-29.5	5
hsa-miR-339-5p	LINC01091	CEACAM3	1	-27.5	5
hsa-miR-339-5p	SPACA6P-AS	CEACAM3	1	-29.5	4
hsa-miR-339-5p	SPACA6P-AS	CEACAM3	1	-27.5	4
hsa-miR-339-5p	NEAT1	CEACAM3	1	-29.5	4
hsa-miR-339-5p	NEAT1	CEACAM3	1	-27.5	4
hsa-miR-339-5p	NEAT1	CEACAM3	1	-29.5	4
hsa-miR-339-5p	NEAT1	CEACAM3	1	-27.5	4
hsa-miR-339-5p	AC092368.3	CEACAM3	1	-29.5	7
hsa-miR-339-5p	AC092368.3	CEACAM3	1	-27.5	7
hsa-miR-3690	MALAT1	CCRL2	1	-26.6	6
hsa-miR-3690	AC011450.1	CCRL2	1	-26.6	4
hsa-miR-3690	OLMALINC	CCRL2	1	-26.6	7
hsa-miR-3690	AC092171.3	CCRL2	1	-26.6	9
hsa-miR-3690	AC010997.5	CCRL2	1	-26.6	4
hsa-miR-3690	AL645608.3	CCRL2	1	-26.6	11
hsa-miR-3690	AL645608.1	CCRL2	1	-26.6	6
hsa-miR-3690	AC073050.1	CCRL2	1	-26.6	4
hsa-miR-3690	AL645608.1	CCRL2	1	-26.6	6
hsa-miR-3690	MIR29B2CHG	CCRL2	1	-26.6	4
hsa-miR-3690	AC020891.2	CCRL2	1	-26.6	5
hsa-miR-3690	LINC01963	CCRL2	1	-26.6	4
hsa-miR-3690	OLMALINC	CCRL2	1	-26.6	7
hsa-miR-3690	AC004816.1	CCRL2	1	-26.6	5
hsa-miR-3690	AC008741.2	CCRL2	1	-26.6	6
hsa-miR-3690	SNHG19	CCRL2	1	-26.6	14
hsa-miR-3690	AC008741.2	CCRL2	1	-26.6	6
hsa-miR-449a	AC010618.3	ACSL5	1	-26.2	4
hsa-miR-449a	LINC01641	ACSL5	1	-26.2	4
hsa-miR-449a	LINC01132	ACSL5	1	-26.2	4
hsa-miR-449a	LINC01816	ACSL5	1	-26.2	7
hsa-miR-449a	LINC02035	ACSL5	1	-26.2	5
hsa-miR-449a	AC016705.2	ACSL5	1	-26.2	5
hsa-miR-449a	FAM30A	ACSL5	1	-26.2	6
hsa-miR-449a	LINC01106	ACSL5	1	-26.2	5
hsa-miR-449a	AL365361.1	ACSL5	1	-26.2	4
hsa-miR-449a	SMIM25	ACSL5	1	-26.2	7
hsa-miR-449a	LINC01715	ACSL5	1	-26.2	4
hsa-miR-449b-5p	AL365361.1	ACSL5	1	-28.4	5
hsa-miR-449b-5p	AC005261.3	ACSL5	1	-28.4	5
hsa-miR-449b-5p	LINC00662	ACSL5	1	-28.4	5
hsa-miR-449b-5p	SMIM25	ACSL5	1	-28.4	8
hsa-miR-449b-5p	SERPINB9P1	ACSL5	1	-28.4	4
hsa-miR-449b-5p	LINC00665	ACSL5	1	-28.4	4
hsa-miR-449b-5p	FAM30A	ACSL5	1	-28.4	5
hsa-miR-449b-5p	LINC01816	ACSL5	1	-28.4	4
hsa-miR-449b-5p	LINC01106	ACSL5	1	-28.4	4
hsa-miR-4640-3p	MEG3	ACSL5	1	-27.1	5
hsa-miR-4640-3p	AC004585.1	ACSL5	1	-27.1	6
hsa-miR-4640-3p	AC016831.1	ACSL5	1	-27.1	4
hsa-miR-4640-3p	MEG3	ACSL5	1	-27.1	5
hsa-miR-4731-5p	AL080317.2	CEACAM3	1	-25.9	4
hsa-miR-497-5p	CASC9	ACSL5	1	-25.1	5
hsa-miR-497-5p	LINC01572	ACSL5	1	-25.1	6
hsa-miR-497-5p	AC129926.1	ACSL5	1	-25.1	4
hsa-miR-497-5p	LINC01572	ACSL5	1	-25.1	6
hsa-miR-497-5p	AL645608.3	ACSL5	1	-25.1	4
hsa-miR-497-5p	AC022400.5	ACSL5	1	-25.1	4
hsa-miR-497-5p	LINC00707	ACSL5	1	-25.1	7
hsa-miR-497-5p	C9orf163	ACSL5	1	-25.1	6
hsa-miR-497-5p	FAM239A	ACSL5	1	-25.1	4
hsa-miR-497-5p	LINC00511	ACSL5	1	-25.1	9
hsa-miR-497-5p	AC003092.1	ACSL5	1	-25.1	5
hsa-miR-497-5p	AC108488.1	ACSL5	1	-25.1	4
hsa-miR-497-5p	SCGB1B2P	ACSL5	1	-25.1	4
hsa-miR-497-5p	LINC00665	ACSL5	1	-25.1	4
hsa-miR-497-5p	AL117190.1	ACSL5	1	-25.1	4
hsa-miR-497-5p	LINC00638	ACSL5	1	-25.1	5
hsa-miR-497-5p	LINC00662	ACSL5	1	-25.1	4
hsa-miR-497-5p	LINC01703	ACSL5	1	-25.1	5
hsa-miR-497-5p	AC108488.1	ACSL5	1	-25.1	4
hsa-miR-497-5p	LINC02434	ACSL5	1	-25.1	6
hsa-miR-497-5p	RNF139-AS1	ACSL5	1	-25.1	4
hsa-miR-497-5p	LINC00662	ACSL5	1	-25.1	4
hsa-miR-497-5p	MEG8	ACSL5	1	-25.1	5
hsa-miR-497-5p	FAM239A	ACSL5	1	-25.1	4
hsa-miR-497-5p	LINC02434	ACSL5	1	-25.1	6
hsa-miR-497-5p	TEX41	ACSL5	1	-25.1	4
hsa-miR-497-5p	RASAL2-AS1	ACSL5	1	-25.1	5
hsa-miR-497-5p	SNHG25	ACSL5	1	-25.1	4
hsa-miR-497-5p	LINC00638	ACSL5	1	-25.1	5
hsa-miR-497-5p	RASAL2-AS1	ACSL5	1	-25.1	5
hsa-miR-497-5p	LINC00662	ACSL5	1	-25.1	4
hsa-miR-497-5p	MEG3	ACSL5	1	-25.1	4
hsa-miR-497-5p	AC004852.2	ACSL5	1	-25.1	4
hsa-miR-497-5p	EPB41L4A-AS1	ACSL5	1	-25.1	4
hsa-miR-497-5p	AC093297.2	ACSL5	1	-25.1	4
hsa-miR-497-5p	IQCH-AS1	ACSL5	1	-25.1	5
hsa-miR-497-5p	AC107068.1	ACSL5	1	-25.1	5
hsa-miR-497-5p	AL035252.3	ACSL5	1	-25.1	5
hsa-miR-497-5p	AC016717.2	ACSL5	1	-25.1	4
hsa-miR-503-5p	LINC00662	ACSL5	1	-28.6	4
hsa-miR-503-5p	LINC01006	ACSL5	1	-28.6	5
hsa-miR-503-5p	AC127070.2	ACSL5	1	-28.6	9
hsa-miR-503-5p	LINC02298	ACSL5	1	-28.6	6
hsa-miR-503-5p	AC004895.1	ACSL5	1	-28.6	6
hsa-miR-503-5p	LINC02381	ACSL5	1	-28.6	4
hsa-miR-503-5p	BLACAT1	ACSL5	1	-28.6	8
hsa-miR-503-5p	NEAT1	ACSL5	1	-28.6	9
hsa-miR-503-5p	AC008608.2	ACSL5	1	-28.6	5
hsa-miR-503-5p	AL133325.3	ACSL5	1	-28.6	4
hsa-miR-503-5p	PART1	ACSL5	1	-28.6	9
hsa-miR-503-5p	MALAT1	ACSL5	1	-28.6	9
hsa-miR-503-5p	NEAT1	ACSL5	1	-28.6	9
hsa-miR-654-5p	AC016355.1	CEACAM3	1	-28.9	9
hsa-miR-654-5p	LINC01018	CEACAM3	1	-28.9	6
hsa-miR-654-5p	AL627171.1	CEACAM3	1	-28.9	6
hsa-miR-654-5p	AC040162.3	CEACAM3	1	-28.9	5
hsa-miR-654-5p	AL627171.1	CEACAM3	1	-28.9	6
hsa-miR-654-5p	LINC02532	CEACAM3	1	-28.9	7
hsa-miR-654-5p	LINC01124	CEACAM3	1	-28.9	9
hsa-miR-654-5p	LINC01977	CEACAM3	1	-28.9	4
hsa-miR-654-5p	AC073335.2	CEACAM3	1	-28.9	6
hsa-miR-654-5p	PTGES2-AS1	CEACAM3	1	-28.9	10
hsa-miR-654-5p	AC015845.2	CEACAM3	1	-28.9	6
hsa-miR-654-5p	NEAT1	CEACAM3	1	-28.9	7
hsa-miR-654-5p	NEAT1	CEACAM3	1	-28.9	7
hsa-miR-654-5p	AC011450.1	CEACAM3	1	-28.9	4
hsa-miR-654-5p	AC073335.2	CEACAM3	1	-28.9	6
hsa-miR-654-5p	JPX	CEACAM3	1	-28.9	4
hsa-miR-6787-5p	LINC01962	NLRP12	1	-27.7	4
hsa-miR-6799-3p	TP53TG1	CCRL2	1	-25.6	4
hsa-miR-6823-3p	AP003392.4	ACSL5	1	-28.8	5
hsa-miR-874-3p	MIR181A1HG	CEACAM3	1	-27.6	4
hsa-miR-874-3p	AC016575.1	CEACAM3	1	-27.6	4
hsa-miR-874-3p	LINC00847	CEACAM3	1	-27.6	4
hsa-miR-874-3p	TRAM2-AS1	CEACAM3	1	-27.6	8
hsa-miR-874-3p	NEAT1	CEACAM3	1	-27.6	9
hsa-miR-874-3p	NEAT1	CEACAM3	1	-27.6	9
hsa-miR-874-3p	AC102953.2	CEACAM3	1	-27.6	6
hsa-miR-874-3p	MIRLET7BHG	CEACAM3	1	-27.6	6
hsa-miR-874-3p	ZNF674-AS1	CEACAM3	1	-27.6	5
hsa-miR-874-3p	LINC00482	CEACAM3	1	-27.6	5
hsa-miR-874-3p	LINC01489	CEACAM3	1	-27.6	8
hsa-miR-874-3p	AC245884.8	CEACAM3	1	-27.6	5
hsa-miR-874-3p	CASC9	CEACAM3	1	-27.6	5
hsa-miR-874-3p	AC027031.2	CEACAM3	1	-27.6	6
hsa-miR-874-3p	AL138781.2	CEACAM3	1	-27.6	6
hsa-miR-874-3p	AC040162.3	CEACAM3	1	-27.6	4
hsa-miR-874-3p	AC015813.1	CEACAM3	1	-27.6	6
hsa-miR-874-3p	LINC00909	CEACAM3	1	-27.6	5
hsa-miR-874-3p	AL008718.2	CEACAM3	1	-27.6	4
hsa-miR-874-3p	LINC00313	CEACAM3	1	-27.6	7
hsa-miR-92a-3p	NORAD	NLRP12	1	-25.1	6
hsa-miR-92a-3p	MEG8	NLRP12	1	-25.1	12
hsa-miR-92a-3p	LINC01550	NLRP12	1	-25.1	15
hsa-miR-92a-3p	AL022322.1	NLRP12	1	-25.1	4
hsa-miR-92a-3p	LINC01915	NLRP12	1	-25.1	12
hsa-miR-92a-3p	MDS2	NLRP12	1	-25.1	7
hsa-miR-92a-3p	LINC00467	NLRP12	1	-25.1	5
hsa-miR-92a-3p	AC093627.4	NLRP12	1	-25.1	14
hsa-miR-92a-3p	AC011294.1	NLRP12	1	-25.1	7
hsa-miR-92a-3p	AC124067.4	NLRP12	1	-25.1	9
hsa-miR-92a-3p	AC084082.1	NLRP12	1	-25.1	4
hsa-miR-92a-3p	AL117339.4	NLRP12	1	-25.1	4
hsa-miR-92a-3p	MALAT1	NLRP12	1	-25.1	5
hsa-miR-92a-3p	LINC00365	NLRP12	1	-25.1	5
